# Supplementary material for: Radionuclide Delivery Strategies in Tumor Treatment: A Systematic Review
Source: Curr Issues Mol Biol. 2022 Jul 22;44(8):3267–82. doi: 10.3390/cimb44080225 (PMC9332578; doi:10.3390/cimb44080225)
Supplement: Supplementary file 1 [file cimb-44-00225-s001.zip]

Archive with 1 entries (1 files):
- cimb-1797434-supplementary.pdf
